# Supplementary material for: SpirPep: an in silico digestion-based platform to assist bioactive peptides discovery from a genome-wide database
Source: BMC Bioinformatics. 2018 Apr 20;19:149. doi: 10.1186/s12859-018-2143-0 (PMC5910554; doi:10.1186/s12859-018-2143-0)
Supplement: Supplementary file 4 — Table S1. Dataset and output comparison between SpirPep and BIOPEP, the identified bioactive peptides obtained from temperature stress – expressed protein [30] digested with trypsin and no miscleavage. (XLSX 18 kb) [file 12859_2018_2143_MOESM4_ESM.xlsx]

## Sheet: Table S1
Table S1 Dataset and output comparison between SpirPep and BIOPEP, the identified bioactive peptides obtained from temperature stress – expressed protein [41] digested with trypsin and no miscleavage
OrfName	Protein name	Protein length (amino acid)	No miscleavage
			SpirPep		BIOPEP
			No. of peptide	No. of bioactive peptide*	No. of peptide	No. of bioactive peptide*
SPLC1_S080810	ribosomal protein S18	71	14	3 (21.43%)	14	3 (21.43%)
SPLC1_S410830	twin-arginine translocation protein TatA/E family subunit	75	6	0 (0%)	7	0 (0%)
SPLC1_S101980	globin	96	14	0 (0%)	14	0 (0%)
SPLC1_S230780	small GTP-binding protein	187	14	1 (7.14%)	15	1 (6.67%)
SPLC1_S205910	HNH endonuclease	213	23	2 (8.7%)	24	1 (4.17%)
SPLC1_S206740	NADPH-dependent FMN reductase	214	24	3 (12.5%)	25	3 (12%)
SPLC1_S533590	putative methyltransferase type 11	220	24	5 (20.83%)	25	5 (20%)
SPLC1_S030750	RNA polymerase sigma-24 subunit ECF subfamily	231	25	3 (12%)	26	3 (11.54%)
SPLC1_S081190	hypothetical protein SPLC1_S081190	243	22	2 (9.09%)	24	2 (8.33%)
SPLC1_S430300	acyl	259	22	0 (0%)	22	0 (0%)
SPLC1_S511050	putative transcriptional acitvator Baf family	260	16	3 (18.75%)	16	2 (12.5%)
SPLC1_S410050	stearoyl-CoA 9-desaturase	270	18	2 (11.11%)	18	2 (11.11%)
SPLC1_S541980	sulfotransferase	270	39	8 (20.51%)	39	5 (12.82%)
SPLC1_S440010	transcriptional regulator LysR family	284	29	2 (6.9%)	29	2 (6.9%)
SPLC1_S551020	transposase IS605 OrfB family	285	35	2 (5.71%)	35	1 (2.86%)
SPLC1_S012040	nitrate ABC transporter ATPase subunits C and D	289	27	2 (7.41%)	28	3 (10.71%)
SPLC1_S370030	tetratricopeptide TPR_2 repeat protein	300	27	1 (3.7%)	27	1 (3.7%)
SPLC1_S500380	TPR repeat-containing protein	304	22	7 (31.82%)	22	7 (31.82%)
SPLC1_S031350	DNA polymerase III delta subunit	310	31	2 (6.45%)	32	2 (6.25%)
SPLC1_S060740	transcriptional regulator LysR family	312	29	2 (6.9%)	29	2 (6.9%)
SPLC1_S205080	peptidase T2 asparaginase 2	314	28	1 (3.57%)	28	1 (3.57%)
SPLC1_S081510	glycosyl transferase family 2	315	31	1 (3.23%)	33	1 (3.03%)
SPLC1_S205190	type II site-specific deoxyribonuclease	318	28	3 (10.71%)	28	3 (10.71%)
SPLC1_S100430	hypothetical protein SPLC1_S100430	328	44	6 (13.64%)	44	5 (11.36%)
SPLC1_S510070	NAD-dependent epimerase/dehydratase	331	27	4 (14.81%)	31	4 (12.9%)
SPLC1_S170320	tRNA(Ile)-lysidine synthetase	348	37	2 (5.41%)	40	2 (5%)
SPLC1_S580130	hypothetical protein SPLC1_S580130	350	32	2 (6.25%)	34	2 (5.88%)
SPLC1_S190120	tetratricopeptide TPR_2 repeat protein	370	32	4 (12.5%)	32	3 (9.38%)
SPLC1_S060760	transposase IS605 OrfB family	375	51	9 (17.65%)	54	7 (12.96%)
SPLC1_S630090	transposase IS605 OrfB family	375	51	7 (13.73%)	54	5 (9.26%)
SPLC1_S030390	chaperone protein DnaJ	376	38	4 (10.53%)	41	4 (9.76%)
SPLC1_S271470	radical SAM domain protein	378	35	3 (8.57%)	35	3 (8.57%)
SPLC1_S082330	response regulator receiver sensor signal transduction histidine kinase	379	29	1 (3.45%)	32	1 (3.13%)
SPLC1_S090300	pyruvate kinase	381	27	1 (3.7%)	30	2 (6.67%)
SPLC1_S204330	DNA polymerase III beta subunit	393	30	1 (3.33%)	31	1 (3.23%)
SPLC1_S410150	arsenite-activated ATPase ArsA	396	38	4 (10.53%)	43	4 (9.3%)
SPLC1_S500890	DNA methylase N-4/N-6 domain protein	397	32	3 (9.38%)	36	2 (5.56%)
SPLC1_S500850	hypothetical protein SPLC1_S500850	409	29	1 (3.45%)	32	1 (3.13%)
SPLC1_S520880	short-chain dehydrogenase/reductase SDR	431	37	4 (10.81%)	39	3 (7.69%)
SPLC1_S541860	RNA-directed DNA polymerase	442	61	8 (13.11%)	66	8 (12.12%)
SPLC1_S203470	aldehyde Dehydrogenase	459	28	2 (7.14%)	33	4 (12.12%)
SPLC1_S340110	light-independent protochlorophyllide reductase N subunit	467	35	2 (5.71%)	36	2 (5.56%)
SPLC1_S051590	adenylate/guanylate cyclase with GAF sensor(s)	470	33	3 (9.09%)	34	3 (8.82%)
SPLC1_S205180	site-specific DNA-methyltransferase	486	38	4 (10.53%)	40	5 (12.5%)
SPLC1_S230010	reverse transcriptase	492	53	7 (13.21%)	61	8 (13.11%)
SPLC1_S590230	efflux transporter RND family MFP subunit	500	42	4 (9.52%)	43	4 (9.3%)
SPLC1_S533170	hypothetical protein SPLC1_S533170	509	47	4 (8.51%)	50	6 (12%)
SPLC1_S206410	transposase IS605	521	53	7 (13.21%)	53	6 (11.32%)
SPLC1_S082750	Fe-S oxidoreductase	524	35	5 (14.29%)	37	5 (13.51%)
SPLC1_S201330	efflux transporter RND family MFP subunit	524	38	4 (10.53%)	42	5 (11.9%)
SPLC1_S540220	N-6 DNA methylase	529	38	5 (13.16%)	40	4 (10%)
SPLC1_S203180	hypothetical protein SPLC1_S203180	547	41	7 (17.07%)	43	6 (13.95%)
SPLC1_S060060	ABC transporter-like protein	569	47	2 (4.26%)	49	2 (4.08%)
SPLC1_S081840	response regulator receiver modulated diguanylate cyclase/phosphodiesterase	580	36	5 (13.89%)	37	4 (10.81%)
SPLC1_S040200	hypothetical protein SPLC1_S040200	583	54	9 (16.67%)	54	8 (14.81%)
SPLC1_S020150	response regulator receiver modulated diguanylate cyclase/phosphodiesterase	598	39	5 (12.82%)	42	4 (9.52%)
SPLC1_S320170	glucose inhibited division protein A	599	41	5 (12.2%)	42	5 (11.9%)
SPLC1_S202340	hypothetical protein SPLC1_S202340	606	44	6 (13.64%)	47	7 (14.89%)
SPLC1_S201840	tetratricopeptide TPR_2	608	33	1 (3.03%)	35	1 (2.86%)
SPLC1_S160050	tetratricopeptide TPR_2 repeat protein	617	34	3 (8.82%)	35	3 (8.57%)
SPLC1_S207220	putative TPR repeat protein	631	37	2 (5.41%)	37	2 (5.41%)
SPLC1_S531070	hypothetical protein SPLC1_S531070	635	35	4 (11.43%)	37	5 (13.51%)
SPLC1_S010870	molecular chaperone DnaK	637	37	2 (5.41%)	38	1 (2.63%)
SPLC1_S208030	peptidase	649	32	3 (9.38%)	33	2 (6.06%)
SPLC1_S300260	putative poly-gamma-glutamate biosynthesis	651	35	1 (2.86%)	37	1 (2.7%)
SPLC1_S490280	response regulator receiver modulated diguanylate cyclase	652	41	4 (9.76%)	43	4 (9.3%)
SPLC1_S410640	magnesium chelatase ATPase subunit D	662	28	1 (3.57%)	28	0 (0%)
SPLC1_S080800	ribonuclease II	672	29	2 (6.9%)	34	2 (5.88%)
SPLC1_S543130	putative two-component sensor histidine kinase	676	38	5 (13.16%)	41	5 (12.2%)
SPLC1_S051310	hypothetical protein SPLC1_S051310	688	22	1 (4.55%)	23	2 (8.7%)
SPLC1_S204010	two-component sensor histidine kinase	709	39	3 (7.69%)	40	2 (5%)
SPLC1_S010900	polyphosphate kinase	719	35	3 (8.57%)	36	3 (8.33%)
SPLC1_S420290	serine/threonine protein kinase with TPR repeat protein	725	34	2 (5.88%)	38	1 (2.63%)
SPLC1_S011050	diguanylate cyclase with PAS/PAC and Chase2 sensor	729	27	3 (11.11%)	28	3 (10.71%)
SPLC1_S030420	molybdopterin oxidoreductase	736	36	4 (11.11%)	38	4 (10.53%)
SPLC1_S271460	FHA modulated glycosyl transferase/transpeptidase	739	40	4 (10%)	41	5 (12.2%)
SPLC1_S032800	(p)ppGpp synthetase I SpoT/RelA	741	47	5 (10.64%)	51	5 (9.8%)
SPLC1_S230120	hypothetical protein SPLC1_S230120	748	31	3 (9.68%)	32	3 (9.38%)
SPLC1_S204840	5-methyltetrahydropteroyltriglutamate--homocysteine S-methyltransferase	758	41	3 (7.32%)	42	3 (7.14%)
SPLC1_S542280	transglutaminase domain protein	779	32	4 (12.5%)	35	5 (14.29%)
SPLC1_S260480	putative ABC transporter	800	40	8 (20%)	40	7 (17.5%)
SPLC1_S380230	phosphoenolpyruvate synthase	807	43	3 (6.98%)	46	3 (6.52%)
SPLC1_S101590	tetratricopeptide TPR_2 repeat protein	837	52	7 (13.46%)	52	6 (11.54%)
SPLC1_S530160	peptidase M1 membrane alanine aminopeptidase	871	30	3 (10%)	34	3 (8.82%)
SPLC1_S230880	iron-containing alcohol dehydrogenase	872	33	2 (6.06%)	33	2 (6.06%)
SPLC1_S310010	ATP-dependent chaperone ClpB	872	49	6 (12.24%)	50	5 (10%)
SPLC1_S204710	hypothetical protein SPLC1_S204710	881	30	2 (6.67%)	33	2 (6.06%)
SPLC1_S410980	DNA gyrase A subunit	882	37	0 (0%)	41	1 (2.44%)
SPLC1_S240860	PAS/PAC sensor hybrid histidine kinase	885	37	6 (16.22%)	37	6 (16.22%)
SPLC1_S010440	cyclic nucleotide-regulated ABC bacteriocin/lantibiotic exporter	962	41	5 (12.2%)	41	4 (9.76%)
SPLC1_S102640	PAS/PAC sensor signal transduction histidine kinase	964	38	1 (2.63%)	38	1 (2.63%)
SPLC1_S600110	hypothetical protein SPLC1_S600110	972	35	2 (5.71%)	41	3 (7.32%)
SPLC1_S102200	phosphoenolpyruvate carboxylase	1008	42	5 (11.9%)	44	5 (11.36%)
SPLC1_S203560	multi-sensor signal transduction histidine kinase	1010	34	4 (11.76%)	34	4 (11.76%)
SPLC1_S171540	GAF sensor hybrid histidine kinase	1019	32	2 (6.25%)	32	2 (6.25%)
SPLC1_S260100	type I site-specific deoxyribonuclease HsdR family	1031	44	2 (4.55%)	46	2 (4.35%)
SPLC1_S510820	transglutaminase domain protein	1044	28	1 (3.57%)	31	1 (3.23%)
SPLC1_S542210	signal transduction histidine kinase	1049	36	3 (8.33%)	37	2 (5.41%)
SPLC1_S082780	SMC domain protein	1050	42	2 (4.76%)	45	1 (2.22%)
SPLC1_S500160	UvrD/REP helicase	1070	39	5 (12.82%)	42	5 (11.9%)
SPLC1_S530230	multi-sensor signal transduction histidine kinase	1081	38	10 (26.32%)	43	9 (20.93%)
SPLC1_S050970	type III restriction protein res subunit	1128	40	5 (12.5%)	42	4 (9.52%)
SPLC1_S082430	DNA-directed RNA polymerase subunit beta	1143	45	6 (13.33%)	47	5 (10.64%)
SPLC1_S033910	glycosyl transferase family 2	1157	32	1 (3.13%)	32	1 (3.13%)
SPLC1_S300050	multi-sensor signal transduction histidine kinase	1177	36	3 (8.33%)	37	3 (8.11%)
SPLC1_S231030	5-methyltetrahydrofolate--homocysteine methyltransferase	1215	27	2 (7.41%)	31	3 (9.68%)
SPLC1_S540750	multi-sensor hybrid histidine kinase	1242	27	3 (11.11%)	28	3 (10.71%)
SPLC1_S081620	multi-sensor hybrid histidine kinase	1263	32	1 (3.13%)	36	2 (5.56%)
SPLC1_S033730	magnesium chelatase H subunit	1327	33	2 (6.06%)	37	2 (5.41%)
SPLC1_S360070	putative two-component hybrid sensor and regulator	1355	30	3 (10%)	33	3 (9.09%)
SPLC1_S490320	multi-sensor hybrid histidine kinase	1366	32	3 (9.38%)	33	3 (9.09%)
SPLC1_S200370	multi-sensor hybrid histidine kinase	1376	42	5 (11.9%)	44	5 (11.36%)
SPLC1_S061650	CheA signal transduction histidine kinase	1383	36	3 (8.33%)	36	2 (5.56%)
SPLC1_S340080	multi-sensor hybrid histidine kinase	1391	29	2 (6.9%)	30	2 (6.67%)
SPLC1_S207370	WD-40 repeat protein	1414	51	5 (9.8%)	53	6 (11.32%)
SPLC1_S020130	multi-sensor signal transduction histidine kinase	1488	30	0 (0%)	31	0 (0%)
SPLC1_S082010	multi-sensor hybrid histidine kinase	1493	29	1 (3.45%)	33	1 (3.03%)
SPLC1_S082080	putative WD-40 repeat protein	1603	36	0 (0%)	37	0 (0%)
SPLC1_S542750	WD-40 repeat protein	1729	44	5 (11.36%)	46	5 (10.87%)
SPLC1_S082360	multi-sensor hybrid histidine kinase	1770	33	4 (12.12%)	36	4 (11.11%)
SPLC1_S041070	multi-sensor hybrid histidine kinase	1778	32	2 (6.25%)	32	2 (6.25%)
SPLC1_S160120	glycosyl transferase group 1	1828	45	5 (11.11%)	47	4 (8.51%)
SPLC1_S011160	glycosyl transferase group 1	2093	41	3 (7.32%)	41	3 (7.32%)
SPLC1_S203250	helicase superfamily 1 and 2 ATP-binding protein	2100	37	4 (10.81%)	42	3 (7.14%)
SPLC1_S208970	glycosyl transferase family 2	2280	31	3 (9.68%)	33	2 (6.06%)
Total			4333	418	4556	399
* The number in bracket is the percentage of bioactive peptide.
